# Supplementary material for: Human cytomegalovirus long noncoding RNA4.9 regulates viral DNA replication
Source: PLoS Pathog. 2020 Apr 15;16(4):e1008390. doi: 10.1371/journal.ppat.1008390 (PMC7185721; doi:10.1371/journal.ppat.1008390)
Supplement: S1 Table — (XLSX) [file ppat.1008390.s009.xlsx]

## Sheet: merged-3
Supplementary TableS1: RNA-seq differential expression analysis of viral transcripts in RNA4.9 KD cells vs. control cells 24hpi with HCMV with PFA treatment. FC- fold change. Normalized read numbers (RPKM) are provided.
gene	Fold change	-log10 pvalue	-log10 FDR	sgRNA4.9 3_1.rpkm	sgRNA4.9 3_2.rpkm	control sgRNA_1.rpkm	control sgRNA_2.rpkm
RNA4.9	0.38	31.16	28.91	20.5133	19.5058	45.8462	39.2205
UL57	0.64	5.97	4.02	22.1457	19.6114	25.4464	26.6664
UL54	0.74	5.78	4.02	73.5476	73.6725	81.1685	78.5472
IRS1	1.39	4.75	3.11	109.606	102.261	62.6527	54.7038
UL56	0.74	4.08	2.53	54.3695	49.583	56.6576	56.1181
US9	1.48	3.99	2.53	127.615	122.43	62.8989	72.418
US8	1.37	3.08	1.68	151.726	159.636	91.9596	89.6366
UL55	0.81	2.82	1.48	86.9978	78.7234	81.5736	82.7135
US2	1.21	1.86	0.57	291.913	303.835	196.975	197.431
US3	1.28	1.61	0.37	125.198	131.842	81.2923	79.8124
UL52	1.52	1.44	0.24	10.7717	9.68223	6.06767	4.66238
UL9	2.11	1.21	0.04	9.1123	7.00073	3.58116	2.47216
UL51	0.81	0.96	0	78.9474	75.424	72.2035	80.2749
UL36	0.91	0.91	0	514.344	500.644	403.511	495.272
UL148	0.91	0.91	0	429.678	436.935	370.674	389.568
UL43	0.9	0.84	0	188.626	172.636	153.778	166.067
US20	0.92	0.84	0	484.858	492.129	419.573	434.915
UL99	0.88	0.81	0	184.011	167.841	166.587	153.41
UL145	1.17	0.8	0	201.933	179.849	119.162	143.463
UL132	0.92	0.8	0	483.514	452.07	409.179	405.581
RL10	2.01	0.78	0	7.96595	5.49102	2.91579	2.39528
UL10	1.48	0.75	0	11.6331	11.1071	6.36301	5.88335
UL6	0.83	0.74	0	58.01	45.819	55.6725	43.4198
UL53	1.34	0.71	0	13.2407	11.4534	6.97899	7.7352
UL20	1.2	0.69	0	39.6778	34.3043	25.2058	24.1714
UL133	0.91	0.68	0	225.76	241.857	215.09	197.196
UL136	0.93	0.68	0	879.784	903.018	775.322	755.916
UL11	1.22	0.67	0	33.9701	34.2527	21.5725	23.2067
US7	1.51	0.67	0	9.19662	10.8847	5.02209	5.63743
US16	1.11	0.63	0	122.701	111.714	85.6954	82.6029
US6	1.13	0.61	0	137.013	149.586	104.061	99.1632
UL14	1.11	0.6	0	111.751	102.314	73.4417	80.9429
UL38	1.07	0.58	0	569.129	564.928	408.154	444.283
RL1	1.46	0.57	0	7.27583	5.50701	4.2611	2.667
US34A	0.88	0.56	0	267.478	259.381	251.462	228.343
US23	0.9	0.56	0	66.6956	53.0626	52.0623	53.9155
US30	1.1	0.55	0	96.0134	95.7515	67.4764	71.8246
UL49	0.93	0.51	0	143.324	132.712	111.239	126.166
UL100	1.18	0.5	0	24.458	24.2366	15.9833	17.2198
UL112	0.95	0.5	0	298.905	303.614	251.226	258.408
UL30	1.16	0.47	0	83.3077	76.0036	54.8879	54.6542
US15	1.07	0.44	0	245.378	218.303	160.642	185.234
UL13	0.94	0.43	0	218.552	226.521	180.115	197.915
UL48A	0.94	0.43	0	120.256	117.387	99.8998	103.505
UL111A	1.18	0.42	0	36.823	40.5082	23.9095	28.7193
UL1	1.46	0.42	0	8.21646	4.74751	3.15786	3.97062
RNA2.7	0.94	0.42	0	1803.36	1717.33	1630.63	1347.11
RL5A	0.95	0.41	0	1342.73	1278.63	1213.58	1002.34
UL135	0.95	0.4	0	576.965	590.061	498.458	482.393
US14	1.06	0.37	0	222.392	203.873	153.524	168.539
UL19	1.25	0.36	0	26.6253	35.6987	18.7118	21.3493
UL15A	1.11	0.36	0	140.621	136.845	94.1437	106.391
UL97	0.95	0.36	0	111.508	100.201	89.9761	88.7803
UL41A	0.96	0.36	0	344.074	330.891	282.688	282.287
UL24	0.87	0.35	0	17.4746	20.918	15.6227	19.7689
UL105	1.06	0.35	0	73.5719	70.0906	51.9969	56.9451
UL86	0.85	0.35	0	2.91326	3.37873	2.59429	3.37367
US22	0.96	0.35	0	227.763	222.39	185.823	191.195
UL102	0.92	0.35	0	24.9882	23.2173	21.2897	20.4537
UL71	0.91	0.34	0	36.3405	38.3489	32.5977	33.1966
UL46	1.17	0.34	0	18.2086	16.0409	10.6077	12.8439
RNA5.0	0.85	0.33	0	9.44363	13.4316	10.4657	11.0838
US10	0.95	0.33	0	644.693	684.2	589.055	528.263
US1	1.68	0.33	0	3.62893	2.82518	1.91276	1.12236
UL4	0.96	0.32	0	815.368	749.76	671.807	638.098
UL80	0.94	0.31	0	46.0596	47.3882	37.8056	41.9687
RNA1.2	1.05	0.31	0	507.834	511.483	412.904	366.28
UL70	0.91	0.3	0	13.2031	12.1723	10.4286	11.8206
UL117	1.07	0.3	0	63.528	62.7069	50.3298	43.7962
UL95	1.08	0.3	0	35.5319	31.4617	26.2233	23.1075
UL50	0.95	0.3	0	118.727	119.052	91.2465	110.518
US26	1.08	0.29	0	28.5391	27.2403	19.7844	21.526
UL80.5	0.94	0.28	0	61.7018	66.107	53.943	55.3536
US11	1.04	0.28	0	616.745	633.639	476.131	487.073
UL30A	1.08	0.28	0	96.0775	85.1029	63.7587	70.5309
RL9A	1.04	0.28	0	318.375	320.438	259.216	231.321
UL150A	0.96	0.28	0	301.248	283.035	220.75	267.45
RL8A	1.04	0.27	0	337.266	340.022	275.044	245.295
UL148D	0.96	0.27	0	341.298	325.318	254.177	301.247
US31	0.9	0.27	0	71.291	50.5799	46.2765	61.9109
UL5	1.04	0.26	0	1069.63	991.573	754.345	837.913
UL104	1.12	0.26	0	10.6347	8.43262	7.26627	6.3346
UL17	0.94	0.25	0	282.724	328.103	286.426	233.062
US34	0.96	0.25	0	592.533	585.056	504.993	473.608
UL18	1.21	0.25	0	6.16518	4.82896	3.9629	3.25547
UL44	0.96	0.25	0	143.415	126.042	113.444	111.579
UL32	1.07	0.25	0	14.4566	13.7636	9.85723	11.1913
UL93	0.93	0.23	0	21.7551	21.4411	18.4607	18.6106
UL150	1.12	0.22	0	7.30947	7.95001	5.43913	5.49656
RL11	0.92	0.22	0	32.7082	32.0621	27.6847	28.7974
UL140	0.9	0.22	0	25.8929	24.9113	23.2633	21.8406
UL25	1.06	0.21	0	24.5372	23.0633	17.2884	18.5621
RL12	0.95	0.21	0	61.1049	56.8672	50.1631	48.9658
UL8	1.16	0.2	0	7.01822	8.32896	4.6616	6.00005
US19	0.97	0.2	0	509.912	529.948	414.431	444.388
UL98	0.97	0.2	0	147.292	139.671	122.36	114.663
UL42	0.96	0.19	0	279.489	225.688	215.788	206.552
US18	0.97	0.19	0	649.349	647.131	495.676	573.326
UL29	0.97	0.19	0	88.5533	85.8699	69.8681	74.5546
US12	1.03	0.19	0	768.213	731.787	563.743	607.504
UL22A	1.04	0.19	0	539.942	562.896	453.073	396.228
UL16	0.97	0.18	0	251.514	258.949	208.781	213.7
UL21A	0.96	0.18	0	242.859	283.877	216.207	224.472
US13	0.97	0.18	0	394.914	379.53	321.794	315.362
UL7	1.19	0.18	0	6.30023	6.86677	3.98492	4.93631
UL48	1.05	0.18	0	10.8381	9.43308	7.70239	7.78372
US21	0.84	0.17	0	5.74199	3.57618	5.0442	3.78856
UL84	0.97	0.17	0	79.2619	75.5834	62.4692	65.777
RL13	1.05	0.17	0	57.4687	64.4157	46.9859	45.9504
UL147	0.94	0.17	0	60.1265	64.0514	52.5071	53.1838
US33A	0.98	0.17	0	488.213	483.343	402.101	393.457
UL83	1.04	0.16	0	55.0225	46.6728	39.0306	39.131
UL89	1.09	0.16	0	6.76351	6.89907	4.43829	5.62861
UL37	1.03	0.16	0	220.672	213.427	155.263	183.606
US29	1.07	0.15	0	18.1447	15.3341	13.5277	11.4451
UL35	0.95	0.15	0	17.8304	20.1044	16.4166	15.554
UL31	0.95	0.15	0	23.9362	23.7431	20.5403	19.4365
US27	1.03	0.15	0	73.8688	68.2816	54.6923	56.0318
UL115	1.03	0.14	0	127.88	127.562	97.0445	101.095
UL33	1.04	0.14	0	38.7474	41.2296	28.2674	33.1733
UL130	0.95	0.14	0	47.6298	47.8787	37.2436	43.4376
UL96	0.96	0.13	0	139.909	127.834	96.0332	128.005
UL74	1.37	0.13	0	0.817678	0.454697	0.718311	0
UL73	1.03	0.12	0	100.766	95.9091	78.2316	74.0394
UL119	1.04	0.12	0	62.6232	45.7842	39.7786	43.7026
UL47	1.09	0.12	0	2.5072	2.92784	1.66412	2.35501
US17	0.88	0.11	0	3.22432	4.24516	3.9988	2.73747
UL78	0.98	0.11	0	192.504	185.59	158.534	149.868
UL72	0.95	0.11	0	15.8172	12.8964	12.7684	11.4587
UL147A	1.03	0.1	0	306.882	304.782	220.383	256.191
UL123	0.98	0.1	0	228.847	232.364	183.613	191.959
UL144	1.03	0.1	0	126.159	122.459	99.576	93.7502
UL85	1.06	0.09	0	13.9714	15.0088	9.88259	12.1589
UL23	0.96	0.09	0	36.0283	36.0135	28.2098	31.6926
TRS1	0.97	0.09	0	26.8145	26.998	21.7874	20.8282
UL26	0.98	0.09	0	134.889	131.848	106.936	111.62
UL146	1.61	0.09	0	0.477491	0.464668	0	0.492264
UL76	1.06	0.08	0	12.4567	10.1295	9.14407	7.91635
RL6	1.18	0.08	0	1.65285	2.57355	0.871196	2.04479
UL139	1.09	0.08	0	14.0209	10.4339	13.0415	4.67651
UL121	0.84	0.07	0	0.625678	2.13107	1.64893	0.967553
UL148B	0.93	0.07	0	21.3323	19.3277	18.0937	16.6838
UL40	0.99	0.07	0	396.972	389.705	313.227	323.807
UL114	0.98	0.07	0	53.9878	55.5774	45.0753	44.6185
US28	1.01	0.06	0	131.862	127.103	100.997	103.528
UL79	1.15	0.06	0	0.753412	1.46636	1.32371	0.19418
UL88	0.96	0.06	0	6.43428	5.63534	5.53932	4.51067
UL74A	1.02	0.06	0	73.0971	67.6026	58.5214	51.5752
UL103	1.02	0.05	0	49.0578	43.5985	37.3893	35.1027
UL87	1.03	0.05	0	7.0444	5.77879	5.21662	4.74153
UL148C	1.05	0.05	0	16.8669	21.6365	12.1231	17.3887
UL82	1.01	0.04	0	91.0515	87.2652	70.907	70.5282
UL34	1.01	0.04	0	120.135	109.511	86.3366	96.0025
UL75	0.99	0.04	0	30.6191	26.3422	22.5451	23.5605
UL2	1.19	0.04	0	2.05411	0.999475	0	2.11766
UL94	1.01	0.04	0	56.682	61.5665	44.5746	49.1654
UL69	1.01	0.04	0	79.5802	69.0942	55.3557	62.7516
LUNA	1.16	0.03	0	0	1.67281	1.13256	0
US24	0.99	0.03	0	45.9665	47.1934	34.4876	41.0399
UL77	0.99	0.03	0	23.3289	20.1799	16.6987	18.5279
UL27	0.99	0.03	0	123.064	125.655	98.1799	102.169
UL92	1.02	0.03	0	24.5651	20.3739	16.9206	18.4182
US32	0.99	0.02	0	83.9576	88.8856	69.7023	69.7513
UL124	0.99	0.02	0	20.9484	22.0074	16.9388	17.9414
UL91	0.98	0.02	0	17.6263	15.6394	12.7517	14.4304
UL131A	1.01	0.02	0	46.0255	37.0375	30.3242	35.5871
UL45	1	0.01	0	43.3053	41.9658	33.5264	34.5438
UL120	1.02	0.01	0	3.90808	5.16139	3.43316	3.74121
UL141	1	0.01	0	110.18	113.922	88.8685	90.0932
UL138	1	0.01	0	1117.07	1075.69	827.592	932.662
UL148A	1	0.01	0	100.777	80.89	64.6203	80.3854
UL116	1	0.01	0	106.918	103.701	85.9808	82.8062
UL122	1	0	0	63.9173	65.7459	50.3475	53.6739
UL142	1.01	0	0	0.182054	0.708658	0.15993	0.563058
