# Supplementary material for: Human cytomegalovirus long noncoding RNA4.9 regulates viral DNA replication
Source: PLoS Pathog. 2020 Apr 15;16(4):e1008390. doi: 10.1371/journal.ppat.1008390 (PMC7185721; doi:10.1371/journal.ppat.1008390)
Supplement: S2 Table — (XLSX) [file ppat.1008390.s010.xlsx]

## Sheet: Beta 2.7
Gene	Sequence	Modification
Beta2.7	cgggagacgcggaagagaaa	CAL Fluor Orange 560
Beta2.7	gatgcatacatacacgcgtg	CAL Fluor Orange 560
Beta2.7	gcctacgaggaacggataac	CAL Fluor Orange 560
Beta2.7	attcgtggtaggtaggagag	CAL Fluor Orange 560
Beta2.7	tatcggaaagctgaggtacc	CAL Fluor Orange 560
Beta2.7	cggtagttgttgttgacgat	CAL Fluor Orange 560
Beta2.7	ttgcggattgacattcttgg	CAL Fluor Orange 560
Beta2.7	accggacacgggataatttc	CAL Fluor Orange 560
Beta2.7	ctttttgttcttctggttca	CAL Fluor Orange 560
Beta2.7	gttgctatacaccgagagag	CAL Fluor Orange 560
Beta2.7	cttgcggatgaagatgttgc	CAL Fluor Orange 560
Beta2.7	cgtgaaatctggcttggttg	CAL Fluor Orange 560
Beta2.7	atcatcgtcgtctttcattc	CAL Fluor Orange 560
Beta2.7	cgaatcatggtgcagaacgg	CAL Fluor Orange 560
Beta2.7	tctccgatgatgatgttgtt	CAL Fluor Orange 560
Beta2.7	gactactgcaacgctgattg	CAL Fluor Orange 560
Beta2.7	gagcgaagaagtgcgaggat	CAL Fluor Orange 560
Beta2.7	atgccgagacaagattgcat	CAL Fluor Orange 560
Beta2.7	acggtaatcttctttggtgt	CAL Fluor Orange 560
Beta2.7	gctgtcttgattcctatatc	CAL Fluor Orange 560
Beta2.7	gtgacaggagagtgtgtttt	CAL Fluor Orange 560
Beta2.7	tggatcgttgcgatgaagtc	CAL Fluor Orange 560
Beta2.7	ggtttcaagtgcgaatctca	CAL Fluor Orange 560
Beta2.7	aaggaataatccgtgcgacc	CAL Fluor Orange 560
Beta2.7	actactctgtgttgctacag	CAL Fluor Orange 560

## Sheet: RNA1.2
Gene	Sequence	Modification
RNA1.2	gaagacagctgcgatttgtc	CAL Fluor Orange 560
RNA1.2	gacgttaactgctacagctg	CAL Fluor Orange 560
RNA1.2	gacgaagagacgacgcacag	CAL Fluor Orange 560
RNA1.2	gcgtgcggctctaaacaaat	CAL Fluor Orange 560
RNA1.2	aaggctatacaaggcgttgt	CAL Fluor Orange 560
RNA1.2	ccatttcttgtacggagaaa	CAL Fluor Orange 560
RNA1.2	actgtgtctgctcaagtgac	CAL Fluor Orange 560
RNA1.2	tgagactgtcgtggtcgatg	CAL Fluor Orange 560
RNA1.2	cgggtcagaggtagtcagat	CAL Fluor Orange 560
RNA1.2	tacttttcggttttctcgtt	CAL Fluor Orange 560
RNA1.2	tctcttactggcattctctc	CAL Fluor Orange 560
RNA1.2	tgagtatcgtactgtgtctg	CAL Fluor Orange 560
RNA1.2	tattcgctggttcgttctaa	CAL Fluor Orange 560
RNA1.2	attctgctgtacgtgtgatg	CAL Fluor Orange 560
RNA1.2	gacgttggttgactagttca	CAL Fluor Orange 560
RNA1.2	tgctggttcctaaaagttcg	CAL Fluor Orange 560
RNA1.2	ggtaacgatgctactttttt	CAL Fluor Orange 560
RNA1.2	gggagagactttcaacaatt	CAL Fluor Orange 560
RNA1.2	aataagatatgcaattcccc	CAL Fluor Orange 560
RNA1.2	gacaacacatatggcaggga	CAL Fluor Orange 560
RNA1.2	tttattttggctgctgctag	CAL Fluor Orange 560

## Sheet: RNA4.9
Gene	Sequence	Modification
RNA4.9	aaaactcgactgggcctgaa	CAL Fluor Orange 560
RNA4.9	taagggacacggttttgtcg	CAL Fluor Orange 560
RNA4.9	tctaggtagcatcacggaac	CAL Fluor Orange 560
RNA4.9	caacaaccggatgtgactca	CAL Fluor Orange 560
RNA4.9	gtctacgtggtaagagtctt	CAL Fluor Orange 560
RNA4.9	aaatctatggtttgcgcgtc	CAL Fluor Orange 560
RNA4.9	cagagttccaaacacgtgtc	CAL Fluor Orange 560
RNA4.9	atggagggatatcaggtcat	CAL Fluor Orange 560
RNA4.9	ttctcgaacggaaagtccga	CAL Fluor Orange 560
RNA4.9	ccgacaaaaagagcgtccag	CAL Fluor Orange 560
RNA4.9	cctttttttctggtcagatg	CAL Fluor Orange 560
RNA4.9	gcaaacgatggtgagaggtc	CAL Fluor Orange 560
RNA4.9	ctccggaaagatggtgtttt	CAL Fluor Orange 560
RNA4.9	cgagtgtcgtcgacataagt	CAL Fluor Orange 560
RNA4.9	cgtgtgtgttttttgctttg	CAL Fluor Orange 560
RNA4.9	ttttcgtgtcattcagacgt	CAL Fluor Orange 560
RNA4.9	cctgcgatggttttttttat	CAL Fluor Orange 560
RNA4.9	attgatttcgcgtcataggg	CAL Fluor Orange 560
RNA4.9	attcggtagagagctacagt	CAL Fluor Orange 560
RNA4.9	tttatgtggggacgggaatc	CAL Fluor Orange 560
RNA4.9	gaattggtggctatggtgag	CAL Fluor Orange 560
RNA4.9	cggttgctactactttctta	CAL Fluor Orange 560
RNA4.9	ttgaggacgaggagacgacg	CAL Fluor Orange 560
RNA4.9	aatccttgactgtctatggt	CAL Fluor Orange 560
RNA4.9	ttatcggggtggtagtacaa	CAL Fluor Orange 560
RNA4.9	P25 Mix	CAL Fluor Orange 560

## Sheet: RNA5.0
Gene	Sequence	Modification
RNA5	ctgcactcgagaaagtagcg	CAL Fluor Orange 560
RNA5	catagcacgctgttttactt	CAL Fluor Orange 560
RNA5	caatgcgtaagtgtctctgt	CAL Fluor Orange 560
RNA5	cgacgctagaatccatctac	CAL Fluor Orange 560
RNA5	acgtagttttcctcttgtag	CAL Fluor Orange 560
RNA5	gaatacaaagccgcagtgtc	CAL Fluor Orange 560
RNA5	gcagtagataccagattctc	CAL Fluor Orange 560
RNA5	tgtacgcttcacattcgtta	CAL Fluor Orange 560
RNA5	aagactcgcgtgatcgatga	CAL Fluor Orange 560
RNA5	acggtatgtttattcttcct	CAL Fluor Orange 560
RNA5	tgcttctccgtaactatttc	CAL Fluor Orange 560
RNA5	aaaggtcagcctgtgtattg	CAL Fluor Orange 560
RNA5	ctcgtgagtgtgatggttag	CAL Fluor Orange 560
RNA5	tatggtcctataaggtgtct	CAL Fluor Orange 560
RNA5	ttcagactatggcttcatct	CAL Fluor Orange 560
RNA5	ctatcattcatggttgtggt	CAL Fluor Orange 560
RNA5	ccagaacctacttacttctt	CAL Fluor Orange 560
RNA5	tagaacttacccgctaagga	CAL Fluor Orange 560
RNA5	gtgtgaggcgaaactctgag	CAL Fluor Orange 560
RNA5	tacccttttaggtattttgc	CAL Fluor Orange 560
RNA5	ccagggaattagagagaggg	CAL Fluor Orange 560
RNA5	ccaagagaaaaacccgggtg	CAL Fluor Orange 560
RNA5	tcagcatctttctcttgaga	CAL Fluor Orange 560
RNA5	gtggctcgatacactggaaa	CAL Fluor Orange 560
RNA5	aagaaccacgttgtctatcc	CAL Fluor Orange 560
RNA5	P25 Mix	CAL Fluor Orange 560
